# Supplementary material for: Overexpression of the pioneer transcription factor Nr5a2 promotes the development of mouse somatic cell nuclear transfer embryos
Source: PLoS Biol. 2026 Jan 23;24(1):e3003611. doi: 10.1371/journal.pbio.3003611 (PMC12829815; doi:10.1371/journal.pbio.3003611)
Supplement: S1 Data — (XLSX) [file pbio.3003611.s006.xlsx]

## Sheet: motif_59073_intersect
Motif.Name	Consensus	P.value	Log.P.value	q.value..Benjamini.	X..of.Target.Sequences.with.Motif.of.13519.	X..of.Target.Sequences.with.Motif	X..of.Background.Sequences.with.Motif.of.36276.	X..of.Background.Sequences.with.Motif
ANAC047(NAC)/colamp-ANAC047-DAP-Seq(GSE60143)/Homer	WACACGTAACTT	0.01	-5.85	0.0124	606	0.0449	1451.3	0.0401
ARE(NR)/LNCAP-AR-ChIP-Seq(GSE27824)/Homer	RGRACASNSTGTYCYB	1e-16	-38.1	0	518	0.0384	943.8	0.0261
AT1G24250(Orphan)/col-AT1G24250-DAP-Seq(GSE60143)/Homer	KTDGTTGGTDGTTGG	1e-06	-15	0	705	0.0522	1563.6	0.0432
Bapx1(Homeobox)/VertebralCol-Bapx1-ChIP-Seq(GSE36672)/Homer	TTRAGTGSYK	1e-05	-12.2	0.0001	3262	0.2417	8161.7	0.2257
bcd(Homeobox)/Embryo-Bcd-ChIP-Seq(GSE86966)/Homer	VNNGGATTADNN	0.01	-6.82	0.0056	1797	0.1331	4496.3	0.1243
BMYB(HTH)/Hela-BMYB-ChIP-Seq(GSE27030)/Homer	NHAACBGYYV	0.01	-6.88	0.0055	2026	0.1501	5091.4	0.1408
BORIS(Zf)/K562-CTCFL-ChIP-Seq(GSE32465)/Homer	CNNBRGCGCCCCCTGSTGGC	1e-26	-61.9	0	365	0.027	526	0.0145
c-Jun-CRE(bZIP)/K562-cJun-ChIP-Seq(GSE31477)/Homer	ATGACGTCATCY	0.001	-9.19	0.0008	324	0.024	702.9	0.0194
c-Myc(bHLH)/mES-cMyc-ChIP-Seq(GSE11431)/Homer	VVCCACGTGG	1e-05	-12.1	0.0001	707	0.0524	1604.3	0.0444
COUP-TFII(NR)/Artia-Nr2f2-ChIP-Seq(GSE46497)/Homer	AGRGGTCA	1e-06	-14.4	0	2380	0.1763	5812.8	0.1607
CRX(Homeobox)/Retina-Crx-ChIP-Seq(GSE20012)/Homer	GCTAATCC	0.001	-7.47	0.0033	3587	0.2657	9167.8	0.2535
CTCF(Zf)/CD4+-CTCF-ChIP-Seq(Barski_et_al.)/Homer	AYAGTGCCMYCTRGTGGCCA	1e-14	-33.1	0	243	0.018	379.1	0.0105
ERF7(AP2EREBP)/col-ERF7-DAP-Seq(GSE60143)/Homer	ATGRCGGCGG	1e-13	-31.9	0	947	0.0702	1977	0.0547
GATA3(Zf),DR8/iTreg-Gata3-ChIP-Seq(GSE20898)/Homer	AGATSTNDNNDSAGATAASN	1e-06	-15.2	0	159	0.0118	278.3	0.0077
Gfi1b(Zf)/HPC7-Gfi1b-ChIP-Seq(GSE22178)/Homer	MAATCACTGC	1e-14	-32.8	0	1029	0.0762	2163.2	0.0598
GSC(Homeobox)/FrogEmbryos-GSC-ChIP-Seq(DRA000576)/Homer	RGGATTAR	1e-06	-15.7	0	2015	0.1493	4848	0.134
JunB(bZIP)/DendriticCells-Junb-ChIP-Seq(GSE36099)/Homer	RATGASTCAT	0.0001	-11.3	0.0001	670	0.0496	1524.9	0.0422
KLF10(Zf)/HEK293-KLF10.GFP-ChIP-Seq(GSE58341)/Homer	GGGGGTGTGTCC	0.001	-8.59	0.0014	1158	0.0858	2801.5	0.0775
NAM(NAC)/col-NAM-DAP-Seq(GSE60143)/Homer	RGTTRCGTRW	1e-05	-11.8	0.0001	1034	0.0766	2426.7	0.0671
Nkx2.1(Homeobox)/LungAC-Nkx2.1-ChIP-Seq(GSE43252)/Homer	RSCACTYRAG	1e-06	-16	0	4531	0.3357	11387.9	0.3149
Nkx2.2(Homeobox)/NPC-Nkx2.2-ChIP-Seq(GSE61673)/Homer	BTBRAGTGSN	1e-12	-29.1	0	2998	0.2221	7123.7	0.197
n-Myc(bHLH)/mES-nMyc-ChIP-Seq(GSE11431)/Homer	VRCCACGTGG	0.0001	-9.78	0.0005	905	0.067	2135.5	0.059
Nr5a2(NR)/mES-Nr5a2-ChIP-Seq(GSE19019)/Homer	BTCAAGGTCA	1e-05	-12.5	0.0001	811	0.0601	1857	0.0513
OCT:OCT(POU,Homeobox)/NPC-OCT6-ChIP-Seq(GSE43916)/Homer	YATGCATATRCATRT	1e-13	-30.3	0	335	0.0248	584.1	0.0162
Pax8(Paired,Homeobox)/Thyroid-Pax8-ChIP-Seq(GSE26938)/Homer	GTCATGCHTGRCTGS	1e-07	-17.3	0	437	0.0324	896.3	0.0248
Pho2(bHLH)/Yeast-Pho2-ChIP-Seq(GSE29506)/Homer	CCCACGTGCT	1e-05	-11.9	0.0001	551	0.0408	1223.9	0.0338
PIF5ox(bHLH)/Arabidopsis-PIF5ox-ChIP-Seq(GSE35062)/Homer	BCACGTGVDN	0.01	-5.13	0.0228	1387	0.1028	3482.8	0.0963
Pitx1(Homeobox)/Chicken-Pitx1-ChIP-Seq(GSE38910)/Homer	TAATCCCN	0.001	-6.99	0.005	6399	0.4741	16661.7	0.4607
RAR:RXR(NR),DR0/ES-RAR-ChIP-Seq(GSE56893)/Homer	AGGTCAAGGTCA	1e-17	-40.2	0	408	0.0302	694.6	0.0192
RARa(NR)/K562-RARa-ChIP-Seq(Encode)/Homer	TTGAMCTTTG	1e-06	-15.8	0	4392	0.3254	11027.6	0.3049
RARg(NR)/ES-RARg-ChIP-Seq(GSE30538)/Homer	AGGTCAAGGTCA	1e-18	-43.3	0	252	0.0187	363.9	0.0101
REM19(REM)/colamp-REM19-DAP-Seq(GSE60143)/Homer	AAAAAAAA	1e-16	-38	0	1747	0.1294	3853.2	0.1065
Rfx5(HTH)/GM12878-Rfx5-ChIP-Seq(GSE31477)/Homer	SCCTAGCAACAG	1e-08	-19	0	556	0.0412	1162.3	0.0321
SF1(NR)/H295R-Nr5a1-ChIP-Seq(GSE44220)/Homer	CAAGGHCANV	0.01	-6.18	0.0096	716	0.053	1724.6	0.0477
Smad3(MAD)/NPC-Smad3-ChIP-Seq(GSE36673)/Homer	TWGTCTGV	0.01	-4.99	0.026	4186	0.3101	10862.4	0.3003
SOL1(CPP)/colamp-SOL1-DAP-Seq(GSE60143)/Homer	ATTTAAATHN	0.01	-6.67	0.0066	2399	0.1777	6073.5	0.1679
TCX2(CPP)/colamp-TCX2-DAP-Seq(GSE60143)/Homer	NNWWTTYRAAHN	0.01	-5.12	0.023	2422	0.1794	6192	0.1712
THRb(NR)/Liver-NR1A2-ChIP-Seq(GSE52613)/Homer	TRAGGTCA	0.0001	-10.3	0.0003	5937	0.4398	15291.3	0.4228
VRN1(ABI3VP1)/col-VRN1-DAP-Seq(GSE60143)/Homer	TTTTTTTTTT	1e-24	-56.7	0	813	0.0602	1495.6	0.0414
ZNF143|STAF(Zf)/CUTLL-ZNF143-ChIP-Seq(GSE29600)/Homer	ATTTCCCAGVAKSCY	1e-08	-19.9	0	545	0.0404	1128.5	0.0312
ZNF341(Zf)/EBV-ZNF341-ChIP-Seq(GSE113194)/Homer	GGAACAGCCG	0.001	-8.5	0.0015	1028	0.0762	2471.3	0.0683

## Sheet: motif_70605_intersect
Motif.Name	Consensus	P.value	Log.P.value	q.value..Benjamini.	X..of.Target.Sequences.with.Motif.of.8965.	X..of.Target.Sequences.with.Motif	X..of.Background.Sequences.with.Motif.of.40198.	X..of.Background.Sequences.with.Motif
ANAC047(NAC)/colamp-ANAC047-DAP-Seq(GSE60143)/Homer	WACACGTAACTT	0.01	-4.87	0.0523	399	0.0445	1584.6	0.0394
ARE(NR)/LNCAP-AR-ChIP-Seq(GSE27824)/Homer	RGRACASNSTGTYCYB	1e-06	-15.1	0	297	0.0331	985.2	0.0245
AT1G24250(Orphan)/col-AT1G24250-DAP-Seq(GSE60143)/Homer	KTDGTTGGTDGTTGG	0.001	-8.14	0.0033	483	0.0539	1851.9	0.0461
Bapx1(Homeobox)/VertebralCol-Bapx1-ChIP-Seq(GSE36672)/Homer	TTRAGTGSYK	1e-07	-17.3	0	2277	0.254	9235.8	0.2297
bcd(Homeobox)/Embryo-Bcd-ChIP-Seq(GSE86966)/Homer	VNNGGATTADNN	1e-24	-57.4	0	1513	0.1688	5240.6	0.1303
BMYB(HTH)/Hela-BMYB-ChIP-Seq(GSE27030)/Homer	NHAACBGYYV	0.0001	-11.1	0.0002	1407	0.157	5682.4	0.1413
BORIS(Zf)/K562-CTCFL-ChIP-Seq(GSE32465)/Homer	CNNBRGCGCCCCCTGSTGGC	1e-12	-29.9	0	198	0.0221	503.7	0.0125
c-Jun-CRE(bZIP)/K562-cJun-ChIP-Seq(GSE31477)/Homer	ATGACGTCATCY	0.01	-4.61	0.065	197	0.022	745.8	0.0186
c-Myc(bHLH)/mES-cMyc-ChIP-Seq(GSE11431)/Homer	VVCCACGTGG	1e-15	-36	0	527	0.0588	1637.4	0.0407
COUP-TFII(NR)/Artia-Nr2f2-ChIP-Seq(GSE46497)/Homer	AGRGGTCA	0.01	-5.4	0.0338	1450	0.1618	6101.4	0.1518
CRX(Homeobox)/Retina-Crx-ChIP-Seq(GSE20012)/Homer	GCTAATCC	1e-30	-70.7	0	2802	0.3126	10366.9	0.2578
CTCF(Zf)/CD4+-CTCF-ChIP-Seq(Barski_et_al.)/Homer	AYAGTGCCMYCTRGTGGCCA	1e-05	-13.1	0	134	0.015	393	0.0098
ERF7(AP2EREBP)/col-ERF7-DAP-Seq(GSE60143)/Homer	ATGRCGGCGG	1e-06	-14	0	630	0.0703	2333.2	0.058
GATA3(Zf),DR8/iTreg-Gata3-ChIP-Seq(GSE20898)/Homer	AGATSTNDNNDSAGATAASN	0.01	-6.48	0.0134	105	0.0117	347.6	0.0086
Gfi1b(Zf)/HPC7-Gfi1b-ChIP-Seq(GSE22178)/Homer	MAATCACTGC	1e-09	-21.5	0	654	0.073	2303.2	0.0573
GSC(Homeobox)/FrogEmbryos-GSC-ChIP-Seq(DRA000576)/Homer	RGGATTAR	1e-42	-97.4	0	1715	0.1913	5583.5	0.1389
JunB(bZIP)/DendriticCells-Junb-ChIP-Seq(GSE36099)/Homer	RATGASTCAT	0.01	-4.89	0.0523	456	0.0509	1825.9	0.0454
KLF10(Zf)/HEK293-KLF10.GFP-ChIP-Seq(GSE58341)/Homer	GGGGGTGTGTCC	0.01	-6	0.0198	666	0.0743	2684	0.0668
NAM(NAC)/col-NAM-DAP-Seq(GSE60143)/Homer	RGTTRCGTRW	0.0001	-10.5	0.0004	705	0.0787	2720.1	0.0677
Nkx2.1(Homeobox)/LungAC-Nkx2.1-ChIP-Seq(GSE43252)/Homer	RSCACTYRAG	1e-07	-16.9	0	3032	0.3383	12540.3	0.3119
Nkx2.2(Homeobox)/NPC-Nkx2.2-ChIP-Seq(GSE61673)/Homer	BTBRAGTGSN	0.001	-7.97	0.0037	1831	0.2043	7641.8	0.1901
n-Myc(bHLH)/mES-nMyc-ChIP-Seq(GSE11431)/Homer	VRCCACGTGG	1e-11	-26.9	0	637	0.0711	2161.9	0.0538
Nr5a2(NR)/mES-Nr5a2-ChIP-Seq(GSE19019)/Homer	BTCAAGGTCA	1e-14	-32.9	0	633	0.0706	2073.5	0.0516
OCT:OCT(POU,Homeobox)/NPC-OCT6-ChIP-Seq(GSE43916)/Homer	YATGCATATRCATRT	1e-16	-37	0	277	0.0309	728.7	0.0181
Pax8(Paired,Homeobox)/Thyroid-Pax8-ChIP-Seq(GSE26938)/Homer	GTCATGCHTGRCTGS	0.01	-6.67	0.0111	266	0.0297	987.9	0.0246
Pho2(bHLH)/Yeast-Pho2-ChIP-Seq(GSE29506)/Homer	CCCACGTGCT	1e-20	-47	0	436	0.0486	1215.9	0.0302
PIF5ox(bHLH)/Arabidopsis-PIF5ox-ChIP-Seq(GSE35062)/Homer	BCACGTGVDN	1e-08	-20	0	969	0.1081	3611.9	0.0898
Pitx1(Homeobox)/Chicken-Pitx1-ChIP-Seq(GSE38910)/Homer	TAATCCCN	1e-29	-68.8	0	4774	0.5326	18984.9	0.4722
RAR:RXR(NR),DR0/ES-RAR-ChIP-Seq(GSE56893)/Homer	AGGTCAAGGTCA	1e-18	-41.8	0	310	0.0346	811.1	0.0202
RARa(NR)/K562-RARa-ChIP-Seq(Encode)/Homer	TTGAMCTTTG	1e-09	-21.8	0	2971	0.3315	12111.2	0.3012
RARg(NR)/ES-RARg-ChIP-Seq(GSE30538)/Homer	AGGTCAAGGTCA	1e-25	-59.1	0	220	0.0245	442.4	0.011
REM19(REM)/colamp-REM19-DAP-Seq(GSE60143)/Homer	AAAAAAAA	1e-11	-25.5	0	1388	0.1549	5238.1	0.1303
Rfx5(HTH)/GM12878-Rfx5-ChIP-Seq(GSE31477)/Homer	SCCTAGCAACAG	1e-12	-28	0	401	0.0447	1243.2	0.0309
SF1(NR)/H295R-Nr5a1-ChIP-Seq(GSE44220)/Homer	CAAGGHCANV	0.001	-7.42	0.0058	524	0.0585	2040.3	0.0507
Smad3(MAD)/NPC-Smad3-ChIP-Seq(GSE36673)/Homer	TWGTCTGV	0.01	-6.24	0.0162	2763	0.3083	11831.3	0.2943
SOL1(CPP)/colamp-SOL1-DAP-Seq(GSE60143)/Homer	ATTTAAATHN	1e-06	-15.9	0	1892	0.2111	7615.2	0.1894
TCX2(CPP)/colamp-TCX2-DAP-Seq(GSE60143)/Homer	NNWWTTYRAAHN	1e-06	-15	0	1906	0.2127	7704.2	0.1916
THRb(NR)/Liver-NR1A2-ChIP-Seq(GSE52613)/Homer	TRAGGTCA	1e-20	-47.3	0	4099	0.4573	16413.2	0.4082
VRN1(ABI3VP1)/col-VRN1-DAP-Seq(GSE60143)/Homer	TTTTTTTTTT	1e-18	-41.8	0	667	0.0744	2108.8	0.0525
ZNF143|STAF(Zf)/CUTLL-ZNF143-ChIP-Seq(GSE29600)/Homer	ATTTCCCAGVAKSCY	1e-22	-50.9	0	437	0.0488	1192.6	0.0297
ZNF341(Zf)/EBV-ZNF341-ChIP-Seq(GSE113194)/Homer	GGAACAGCCG	1e-07	-17	0	690	0.077	2524.1	0.0628

## Sheet: motif_151074_intersect
Motif.Name	Consensus	P.value	Log.P.value	q.value..Benjamini.	X..of.Target.Sequences.with.Motif.of.6554.	X..of.Target.Sequences.with.Motif	X..of.Background.Sequences.with.Motif.of.42851.	X..of.Background.Sequences.with.Motif
ANAC047(NAC)/colamp-ANAC047-DAP-Seq(GSE60143)/Homer	WACACGTAACTT	0.01	-4.9	0.0477	302	0.0461	1720.4	0.04
ARE(NR)/LNCAP-AR-ChIP-Seq(GSE27824)/Homer	RGRACASNSTGTYCYB	0.0001	-10.9	0.0004	232	0.0354	1149.8	0.0268
AT1G24250(Orphan)/col-AT1G24250-DAP-Seq(GSE60143)/Homer	KTDGTTGGTDGTTGG	0.001	-9.04	0.0017	343	0.0524	1840.3	0.0428
Bapx1(Homeobox)/VertebralCol-Bapx1-ChIP-Seq(GSE36672)/Homer	TTRAGTGSYK	0.0001	-9.79	0.0009	1604	0.2449	9657.2	0.2247
bcd(Homeobox)/Embryo-Bcd-ChIP-Seq(GSE86966)/Homer	VNNGGATTADNN	0.01	-6.47	0.0141	899	0.1373	5370.6	0.125
BMYB(HTH)/Hela-BMYB-ChIP-Seq(GSE27030)/Homer	NHAACBGYYV	0.001	-8.19	0.0033	997	0.1522	5899.5	0.1373
BORIS(Zf)/K562-CTCFL-ChIP-Seq(GSE32465)/Homer	CNNBRGCGCCCCCTGSTGGC	1e-22	-51.8	0	194	0.0296	574.2	0.0134
c-Jun-CRE(bZIP)/K562-cJun-ChIP-Seq(GSE31477)/Homer	ATGACGTCATCY	0.01	-6.01	0.0197	172	0.0263	904.9	0.0211
c-Myc(bHLH)/mES-cMyc-ChIP-Seq(GSE11431)/Homer	VVCCACGTGG	0.0001	-9.58	0.0011	357	0.0545	1909.4	0.0444
COUP-TFII(NR)/Artia-Nr2f2-ChIP-Seq(GSE46497)/Homer	AGRGGTCA	1e-06	-14	0	1172	0.179	6747.2	0.157
CRX(Homeobox)/Retina-Crx-ChIP-Seq(GSE20012)/Homer	GCTAATCC	1e-06	-14.7	0	1852	0.2828	10995.7	0.2559
CTCF(Zf)/CD4+-CTCF-ChIP-Seq(Barski_et_al.)/Homer	AYAGTGCCMYCTRGTGGCCA	1e-13	-30.5	0	131	0.02	416.6	0.0097
ERF7(AP2EREBP)/col-ERF7-DAP-Seq(GSE60143)/Homer	ATGRCGGCGG	1e-05	-13.1	0.0001	460	0.0702	2431.6	0.0566
GATA3(Zf),DR8/iTreg-Gata3-ChIP-Seq(GSE20898)/Homer	AGATSTNDNNDSAGATAASN	1e-14	-34	0	118	0.018	340.4	0.0079
Gfi1b(Zf)/HPC7-Gfi1b-ChIP-Seq(GSE22178)/Homer	MAATCACTGC	1e-18	-41.7	0	557	0.0851	2491.3	0.058
GSC(Homeobox)/FrogEmbryos-GSC-ChIP-Seq(DRA000576)/Homer	RGGATTAR	1e-09	-22.2	0	1047	0.1599	5714.3	0.133
JunB(bZIP)/DendriticCells-Junb-ChIP-Seq(GSE36099)/Homer	RATGASTCAT	0.01	-5.6	0.028	338	0.0516	1915.1	0.0446
KLF10(Zf)/HEK293-KLF10.GFP-ChIP-Seq(GSE58341)/Homer	GGGGGTGTGTCC	0.01	-5.47	0.0299	579	0.0884	3412.3	0.0794
NAM(NAC)/col-NAM-DAP-Seq(GSE60143)/Homer	RGTTRCGTRW	1e-05	-12.3	0.0001	532	0.0812	2882.5	0.0671
Nkx2.1(Homeobox)/LungAC-Nkx2.1-ChIP-Seq(GSE43252)/Homer	RSCACTYRAG	0.0001	-10	0.0008	2213	0.3379	13546.4	0.3152
Nkx2.2(Homeobox)/NPC-Nkx2.2-ChIP-Seq(GSE61673)/Homer	BTBRAGTGSN	0.001	-7.27	0.007	1360	0.2077	8246.8	0.1919
n-Myc(bHLH)/mES-nMyc-ChIP-Seq(GSE11431)/Homer	VRCCACGTGG	0.001	-8.52	0.0026	443	0.0676	2456	0.0572
Nr5a2(NR)/mES-Nr5a2-ChIP-Seq(GSE19019)/Homer	BTCAAGGTCA	1e-07	-16.8	0	445	0.0679	2259.3	0.0526
OCT:OCT(POU,Homeobox)/NPC-OCT6-ChIP-Seq(GSE43916)/Homer	YATGCATATRCATRT	1e-07	-17	0	197	0.0301	862.3	0.0201
Pax8(Paired,Homeobox)/Thyroid-Pax8-ChIP-Seq(GSE26938)/Homer	GTCATGCHTGRCTGS	0.01	-5.64	0.027	200	0.0305	1079.2	0.0251
Pho2(bHLH)/Yeast-Pho2-ChIP-Seq(GSE29506)/Homer	CCCACGTGCT	0.01	-6.36	0.0155	243	0.0371	1316.8	0.0306
PIF5ox(bHLH)/Arabidopsis-PIF5ox-ChIP-Seq(GSE35062)/Homer	BCACGTGVDN	0.001	-7.92	0.0041	724	0.1106	4205.2	0.0979
Pitx1(Homeobox)/Chicken-Pitx1-ChIP-Seq(GSE38910)/Homer	TAATCCCN	1e-07	-18.1	0	3242	0.495	19797.7	0.4607
RAR:RXR(NR),DR0/ES-RAR-ChIP-Seq(GSE56893)/Homer	AGGTCAAGGTCA	1e-05	-11.7	0.0002	167	0.0255	772	0.018
RARa(NR)/K562-RARa-ChIP-Seq(Encode)/Homer	TTGAMCTTTG	1e-09	-22.2	0	2237	0.3416	13133.8	0.3056
RARg(NR)/ES-RARg-ChIP-Seq(GSE30538)/Homer	AGGTCAAGGTCA	0.01	-6.13	0.0183	91	0.0139	435.3	0.0101
REM19(REM)/colamp-REM19-DAP-Seq(GSE60143)/Homer	AAAAAAAA	1e-06	-14.2	0	854	0.1304	4777.3	0.1112
Rfx5(HTH)/GM12878-Rfx5-ChIP-Seq(GSE31477)/Homer	SCCTAGCAACAG	1e-09	-21.1	0	309	0.0472	1415.1	0.0329
SF1(NR)/H295R-Nr5a1-ChIP-Seq(GSE44220)/Homer	CAAGGHCANV	0.01	-4.64	0.0591	358	0.0547	2075.9	0.0483
Smad3(MAD)/NPC-Smad3-ChIP-Seq(GSE36673)/Homer	TWGTCTGV	0.001	-8.65	0.0024	2091	0.3193	12843.6	0.2989
SOL1(CPP)/colamp-SOL1-DAP-Seq(GSE60143)/Homer	ATTTAAATHN	1e-05	-11.6	0.0002	1241	0.1895	7274.9	0.1693
TCX2(CPP)/colamp-TCX2-DAP-Seq(GSE60143)/Homer	NNWWTTYRAAHN	0.0001	-10	0.0008	1248	0.1906	7391.5	0.172
THRb(NR)/Liver-NR1A2-ChIP-Seq(GSE52613)/Homer	TRAGGTCA	1e-12	-28.5	0	3030	0.4627	17996.6	0.4188
VRN1(ABI3VP1)/col-VRN1-DAP-Seq(GSE60143)/Homer	TTTTTTTTTT	1e-08	-18.7	0	387	0.0591	1890.2	0.044
ZNF143|STAF(Zf)/CUTLL-ZNF143-ChIP-Seq(GSE29600)/Homer	ATTTCCCAGVAKSCY	1e-13	-30.1	0	337	0.0515	1449.9	0.0337
ZNF341(Zf)/EBV-ZNF341-ChIP-Seq(GSE113194)/Homer	GGAACAGCCG	0.001	-8.79	0.0021	494	0.0754	2757.4	0.0642
