# Supplementary material for: Overexpression of the pioneer transcription factor Nr5a2 promotes the development of mouse somatic cell nuclear transfer embryos
Source: PLoS Biol. 2026 Jan 23;24(1):e3003611. doi: 10.1371/journal.pbio.3003611 (PMC12829815; doi:10.1371/journal.pbio.3003611)
Supplement: S2 Data — (XLSX) [file pbio.3003611.s007.xlsx]

## Sheet: Sheet1
Primer Name	Primer Sequence
Nr5a2-F	GGATGAAGCTGGAAGCCGTA
Nr5a2-R	TTGGCTCGAATGAGGGCTTT
HPRT-F	GGCTTCCTCCTCAGACCGCTTT
HPRT-R	CACTTTTTCCAAATCCTCGGCATAA
Dppa2-F	CACTCTTCGGGAGTGGTGTC
Dppa2-R	TTCTGGCCTCCCGAGATGTA
Dppa4-F	AAGGCTAAAGCAACGGGGAA
Dppa4-R	GGTTCACTGGGGGCAGATAC
Dux-F	GGCCCTGCTATCAACTTTCAAGA
Dux-R	TTCTGAAACCACACGCGGA
Zscan4-F	GTTCACTGGACAAAGAGGTGAG
Zscan-R	AAGGTCTTTTGCTGGTGCCTG
Nanog-F	AGGCTGATTTGGTTGGTGTCT
Nanog-R	GCGAGGGAAGGGATTTCTGA
Toe1-F	GACGGCGACGTAAGGACAAA
Toe1-R	GGCCTCTGAGTCTTCTGCCA
