# Supplementary material for: Overexpression of the pioneer transcription factor Nr5a2 promotes the development of mouse somatic cell nuclear transfer embryos
Source: PLoS Biol. 2026 Jan 23;24(1):e3003611. doi: 10.1371/journal.pbio.3003611 (PMC12829815; doi:10.1371/journal.pbio.3003611)
Supplement: S3 Data — This file contains the individual numerical values underlying the summary data presented in Figs 2B, 2D, 2E–2J, 4A, 5A, 6A, 6B, 6F, 6G, S2C, S5B, S5D, S5E, and S5F. Each sheet corresponds to a specific figure panel. Mean values and error bars were calculated from the individual biological replicates as indicated. (XLSX) [file pbio.3003611.s008.xlsx]

## Sheet: Fig 2B
Group	SCNT										100 ng/μl								200 ng/μl								500 ng/μl
replicate	replicate 1(n)	replicate 1(%)	replicate 2(n)	replicate 2(%)	replicate 3(n)	replicate 3(%)	replicate 4(n)	replicate 4(%)	Mean	SEM	replicate 1(n)	replicate 1(%)	replicate 2(n)	replicate 2(%)	replicate 3(n)	replicate 3(%)	Mean	SEM	replicate 1(n)	replicate 1(%)	replicate 2(n)	replicate 2(%)	replicate 3(n)	replicate 3(%)	Mean	SEM	replicate 1(n)	replicate 1(%)	replicate 2(n)	replicate 2(%)	replicate 3(n)	replicate 3(%)	Mean	SEM
2-cell	13	100	13	100	41	100	28	100	100	0	19	100	44	100	15	100	100	0	30	100	34	100	15	100	100	0	35	100	36	100	31	100	100	0
4-cell	8	61.5385	8	61.5385	25	60.9756	18	64.2857	62.0846	0.745615	14	73.6842	33	75	9	60	69.5614	4.79577	26	86.6667	28	82.3529	12	80	83.0065	1.95205	25	71.4286	25	69.4444	21	67.7419	69.5383	1.06528
morula	9	69.2308	7	53.8462	21	51.2195	13	46.4286	55.1813	4.92846	12	63.1579	25	56.8182	9	60	59.992	1.83012	18	60	22	64.7059	10	66.6667	63.7908	1.97814	24	68.5714	25	69.4444	21	67.7419	68.5859	0.491536
Blastocyst	3	23.0769	2	15.3846	7	17.0732	6	21.4286	19.2408	1.80441	7	36.8421	15	34.0909	5	33.3333	34.7554	1.066	14	46.6667	16	47.0588	9	60	51.2418	4.38055	12	34.2857	11	30.5556	9	29.0323	31.2912	1.5605

## Sheet: Fig 2D
embryo ID	SCNT (n)	100 ng/μl (n)	200 ng/μl (n)	500 ng/μl (n)
1	39	42	50	55
2	54	64	63	51
3	52	42	69	49
4	41	62	53	39
5	39	43	46	44
6	36	40	64	56
7	62	65	40	35
8	20	60	48	34
9	41	47	62	39
10		63		59
11				55
12				31
13				44
14				30
15				27
average	42.6667	52.8	55	43.2
SD	12.145	10.7579	9.83616	10.5573

## Sheet: Fig 2E
group	SCNT			100 ng/μl			200 ng/μl			500 ng/μl
embryo ID	SOX2+(n)	DAPI+ (n)	SOX2+/DAPI+(%)	SOX2+(n)	DAPI+ (n)	SOX2+/DAPI+(%)	SOX2+(n)	DAPI+ (n)	SOX2+/DAPI+(%)	SOX2+(n)	DAPI+ (n)	SOX2+/DAPI+(%)
1	2	39	5.12821	6	42	14.2857	7	50	14	6	55	10.9091
2	8	54	14.8148	5	64	7.8125	7	63	11.1111	10	51	19.6078
3	9	52	17.3077	5	42	11.9048	16	69	23.1884	4	49	8.16327
4	6	41	14.6341	6	62	9.67742	9	53	16.9811	4	39	10.2564
5	6	39	15.3846	5	43	11.6279	8	46	17.3913	9	44	20.4545
6	5	36	13.8889	4	40	10	18	64	28.125	7	56	12.5
7	5	62	8.06452	7	65	10.7692	7	40	17.5	8	35	22.8571
8	3	20	15	7	60	11.6667	10	48	20.8333	6	34	17.6471
9	5	41	12.1951	10	47	21.2766	12	62	19.3548	5	39	12.8205
10				3	63	4.7619				24	59	40.678
11										9	55	16.3636
12										6	31	19.3548
13										7	44	15.9091
14										4	30	13.3333
15										4	27	14.8148
average			12.9353			11.3783			18.7206			17.0446
SD			3.90402			4.32701			4.99676			7.73589

## Sheet: Fig 2F
group	SCNT			100 ng/μl			200 ng/μl			500 ng/μl
embryo ID	CDX2+(n)	DAPI+ (n)	CDX2+/DAPI+(%)	CDX2+(n)	DAPI+ (n)	CDX2+/DAPI+(%)	CDX2+(n)	DAPI+ (n)	CDX2+/DAPI+(%)	CDX2+(n)	DAPI+ (n)	CDX2+/DAPI+(%)
1	35	39	89.7436	28	42	66.6667	35	50	70	45	55	81.8182
2	36	54	66.6667	37	64	57.8125	38	63	60.3175	38	51	74.5098
3	40	52	76.9231	22	42	52.381	47	69	68.1159	43	49	87.7551
4	34	41	82.9268	50	62	80.6452	40	53	75.4717	30	39	76.9231
5	23	39	58.9744	25	43	58.1395	36	46	78.2609	30	44	68.1818
6	24	36	66.6667	32	40	80	43	64	67.1875	44	56	78.5714
7	48	62	77.4194	38	65	58.4615	29	40	72.5	25	35	71.4286
8	16	20	80	42	60	70	35	48	72.9167	26	34	76.4706
9	27	41	65.8537	35	47	74.4681	45	62	72.5806	31	39	79.4872
10				36	63	57.1429				33	59	55.9322
11										39	55	70.9091
12										23	31	74.1935
13										29	44	65.9091
14										23	30	76.6667
15										21	27	77.7778
average			73.9082			65.5717			70.8168			74.4356
SD			9.89569			10.2544			5.22979			7.44859

## Sheet: Fig 2G
Group	Recipient_mice_n	Transferred_2cell_embryos_per_mouse	Live_births_n
SCNT	2	20	0
SCNT	2	20	1
SCNT	2	20	0
SCNT-OE	2	20	4
SCNT-OE	2	20	2
SCNT-OE	2	20	3

## Sheet: Fig 2H
group	SCNT			Nr5a2-OE
Replicate	Live_births (n)	Total number of embryos transferred (n)	Live_births/Total number of embryos transferred (%)	Live_births (n)	Total number of embryos transferred (n)	Live_births/Total number of embryos transferred (%)
1	0	40	0	4	40	10
2	1	40	2.5	2	40	5
3	0	40	0	3	40	7.5
average			0.833333			7.5
SD			1.44338			2.5

## Sheet: Fig 2I
Fetal ID	SCNT (g)	Nr5a2-OE(g)
1	1.4673	1.0234
2		1.2387
3		1.5057
4		1.579
5		1.7584
6		1.6202
7		1.7852
8		1.7099
9		1.8008
average	1.4673	1.55792
SD		0.266599

## Sheet: Fig 2J
Fetal ID	SCNT (g)	Nr5a2-OE (g)
1	0.3947	0.2709
2		0.339
3		0.2583
4		0.2812
5		0.2625
6		0.2315
7		0.2619
8		0.2297
9		0.2287
average	0.3947	0.262633
SD		0.034405

## Sheet: Fig 4A
group	SCNT			100 ng/μl			200 ng/μl			500 ng/μl
	blastocyst(n)	morula (n)	blastocys/morula (%)	blastocyst(n)	morula (n)	blastocys/morula (%)	blastocyst(n)	morula (n)	blastocys/morula (%)	blastocyst(n)	morula (n)	blastocys/morula (%)
replicate 1	3	9	33.3333	7	12	58.3333	14	18	77.7778	12	24	50
replicate 2	2	7	28.5714	15	25	60	16	22	72.7273	11	25	44
replicate 3	7	21	33.3333	5	9	55.5556	9	10	90	9	21	42.8571
replicate 4	6	13	46.1538
average			35.348			57.963			80.1684			45.619
SEM			3.77278			1.2963			5.12747			2.21518

## Sheet: Fig 5A
	H3K27ac	DAPI	H3K27ac/DAPI
ICSI	36.243	38.224	0.948174
	35.331	49.291	0.716784
	20.113	48.772	0.412388
	50.881	58.897	0.863898
	38.876	42.475	0.915268
	80.837	89.767	0.90052
	60.091	72.756	0.825925
	56.689	74.734	0.758544
	52.8	75.765	0.696892
average			0.782044
SD			0.164589
SCNT	13.441	48.836	0.275227
	8.224	47.331	0.173755
	15.389	30.254	0.50866
	26.579	61.752	0.430415
	25.878	65.672	0.394049
	29.297	63.657	0.460232
	5.564	60.783	0.0915388
	21.889	53.789	0.406942
average			0.342602
SD			0.147353
Nr5a2-OE	36.027	56.168	0.641415
	10.226	43.889	0.232997
	43.764	61.892	0.707103
	55.535	80.898	0.686482
	37.767	88.874	0.42495
	34.39	58.883	0.58404
	35.873	60.651	0.591466
	20.276	53.558	0.37858
	27.28	52.574	0.518888
average			0.529547
SD			0.157027

[truncated: 9 more sheets: Fig 6A, Fig 6B, Fig 6F, Fig 6G, Fig S2C, Fig S5B, Fig S5D, Fig S5E, Fig S5F]
